# Supplementary material for: Simulating the Use of Discontinuous Patterned Hydrogel to Improve Inter‐Electrode Resistance on Electrode Arrays
Source: Artif Organs. 2025 Jun 8;49(12):1835–44. doi: 10.1111/aor.15030 (PMC12902729; doi:10.1111/aor.15030)
Supplement: Supplementary file 1 — Data S1. [file AOR-49-1835-s001.xlsx]

## Sheet: Hydrogel Details
Hydrogel Details
Manufacturer	Sekisui Kasei Co. Ltd., Japan
Hydrogel	ST-gel
Grade	TG28

## Sheet: Test Parameters
Stimulation Parameters
Device	ODFS Pace
Pulse Width	180us
Current	50mA
Ramps/Ext	0
Waveform	Asym
Frequency	50Hz
Period	6000ms
Test Parameters
Scope Coupling	DC
Cursor time (us)	100
Test Resistor (Rcurrent)	995Ohms

## Sheet: Continuous (1 Hour)
Measured Voltage Distribution - Continuous Hydrogel (After 1 Hours Use)
Vstimulation (V)	67.19
Vcurrent (V)	4.9
	Measured Voltage On Each Cathode = Vmeasure (V)
Electrode Location	8	7	6	5	4	3	2	1
8	9.09	9.09	9.1	9.09	9.09	9.09	9.1	9.09
7	9.12	9.12	9.16	9.54	9.21	9.15	9.13	9.13
6	9.21	9.24	9.6	10.06	9.66	9.33	9.29	9.17
5	9.22	9.65	11.5	16.32	11.43	9.7	9.41	9.2
4	9.35	10.11	16.56	67.19	16.17	10.07	9.46	9.27
3	9.28	9.7	11.48	16.1	11.21	9.83	9.47	9.24
2	9.25	9.43	9.86	10.14	9.84	9.51	9.37	9.35
1	9.2	9.28	9.46	9.57	9.43	9.54	9.39	9.36
	Vmeasure - Vcurrent
Electrode Position	8	7	6	5	4	3	2	1
8	4.19	4.19	4.2	4.19	4.19	4.19	4.2	4.19
7	4.22	4.22	4.26	4.64	4.31	4.25	4.23	4.23
6	4.31	4.34	4.7	5.16	4.76	4.43	4.39	4.27
5	4.32	4.75	6.6	11.42	6.53	4.8	4.51	4.3
4	4.45	5.21	11.66	62.29	11.27	5.17	4.56	4.37
3	4.38	4.8	6.58	11.2	6.31	4.93	4.57	4.34
2	4.35	4.53	4.96	5.24	4.94	4.61	4.47	4.45
1	4.3	4.38	4.56	4.67	4.53	4.64	4.49	4.46
	Normalised = (Vmeasure - Vcurrent)/(Vstimulation - Vcurrent)
Electrode Position	8	7	6	5	4	3	2	1
8	0.067266	0.067266	0.0674266	0.067266	0.067266	0.067266	0.0674266	0.067266
7	0.0677476	0.0677476	0.0683898	0.0744903	0.0691925	0.0682293	0.0679082	0.0679082
6	0.0691925	0.0696741	0.0754535	0.0828383	0.0764168	0.071119	0.0704768	0.0685503
5	0.069353	0.0762562	0.105956	0.183336	0.104832	0.0770589	0.0724033	0.0690319
4	0.07144	0.083641	0.187189	1	0.180928	0.0829989	0.073206	0.0701557
3	0.0703163	0.0770589	0.105635	0.179804	0.1013	0.0791459	0.0733665	0.0696741
2	0.0698346	0.0727244	0.0796275	0.0841227	0.0793065	0.0740087	0.0717611	0.07144
1	0.0690319	0.0703163	0.073206	0.0749719	0.0727244	0.0744903	0.0720822	0.0716006

## Sheet: Patterned (1 Hour)
Measured Voltage Distribution - Patterned Hydrogel (After 1 Hours Use)
Vstimulation (V)	65.5
Vcurrent (V)	3.69
	Measured Voltage On Each Cathode = Vmeasure (V)
Electrode Position	8	7	6	5	4	3	2	1
8	6.15	6.21	6.61	7.88	6.39	6.58	6.77	6.95
7	6.2	6.38	7.13	7.92	6.78	6.9	6.97	7.01
6	6.21	6.66	7.34	8.7	7.03	7.	7.01	7.03
5	6.3	6.85	9.38	12.82	8.76	7.05	7.03	7.04
4	6.33	6.95	11.42	65.5	11.99	7.14	7.03	7.05
3	6.29	6.79	9.14	12.71	9.32	7.08	7.04	7.04
2	6.4	6.52	7.8	7.83	7.83	7.03	7.03	7.04
1	6.41	6.4	6.6	7.75	7.16	7.	7.03	7.04
	Vmeasure - Vcurrent
Electrode Position	8	7	6	5	4	3	2	1
8	2.46	2.52	2.92	4.19	2.7	2.89	3.08	3.26
7	2.51	2.69	3.44	4.23	3.09	3.21	3.28	3.32
6	2.52	2.97	3.65	5.01	3.34	3.31	3.32	3.34
5	2.61	3.16	5.69	9.13	5.07	3.36	3.34	3.35
4	2.64	3.26	7.73	61.81	8.3	3.45	3.34	3.36
3	2.6	3.1	5.45	9.02	5.63	3.39	3.35	3.35
2	2.71	2.83	4.11	4.14	4.14	3.34	3.34	3.35
1	2.72	2.71	2.91	4.06	3.47	3.31	3.34	3.35
	Normalised = (Vmeasure - Vcurrent)/(Vstimulation - Vcurrent)
Electrode Position	8	7	6	5	4	3	2	1
8	0.0397994	0.0407701	0.0472415	0.0677884	0.0436823	0.0467562	0.0498301	0.0527423
7	0.0406083	0.0435205	0.0556544	0.0684355	0.0499919	0.0519333	0.0530658	0.053713
6	0.0407701	0.0480505	0.0590519	0.0810548	0.0540366	0.0535512	0.053713	0.0540366
5	0.0422262	0.0511244	0.0920563	0.147711	0.0820256	0.0543601	0.0540366	0.0541983
4	0.0427115	0.0527423	0.125061	1	0.134282	0.0558162	0.0540366	0.0543601
3	0.0420644	0.0501537	0.0881734	0.145931	0.0910856	0.0548455	0.0541983	0.0541983
2	0.043844	0.0457855	0.0664941	0.0669795	0.0669795	0.0540366	0.0540366	0.0541983
1	0.0440058	0.043844	0.0470798	0.0656852	0.0561398	0.0535512	0.0540366	0.0541983

## Sheet: Continuous (14 Hours)
Measured Voltage Distribution - Continuous Hydrogel (After 14 Hours Use)
Vstimulation (V)	68.06
Vcurrent (V)	11.62
	Measured Voltage On Each Cathode = Vmeasure (V)
Electrode Position	8	7	6	5	4	3	2	1
8	17.45	17.81	16.93	16.82	16.87	16.83	16.91	16.94
7	17.92	17.42	17.77	17.81	17.58	17.19	17.06	17.08
6	18.62	18.54	19.34	20.54	19.07	17.99	17.61	17.67
5	18.83	19.91	23.89	29.92	23.68	19.2	18.2	17.84
4	19.02	21.01	30.37	68.06	30.55	20.66	18.15	17.82
3	18.86	19.93	23.88	30.1	23.55	19.3	17.96	17.8
2	18.83	18.75	19.55	20.66	19.43	18.29	17.87	17.77
1	18.82	17.94	18.28	18.48	18.02	17.9	17.83	17.75
	Vmeasure - Vcurrent
Electrode Position	8	7	6	5	4	3	2	1
8	5.83	6.19	5.31	5.2	5.25	5.21	5.29	5.32
7	6.3	5.8	6.15	6.19	5.96	5.57	5.44	5.46
6	7	6.92	7.72	8.92	7.45	6.37	5.99	6.05
5	7.21	8.29	12.27	18.3	12.06	7.58	6.58	6.22
4	7.4	9.39	18.75	56.44	18.93	9.04	6.53	6.2
3	7.24	8.31	12.26	18.48	11.93	7.68	6.34	6.18
2	7.21	7.13	7.93	9.04	7.81	6.67	6.25	6.15
1	7.2	6.32	6.66	6.86	6.4	6.28	6.21	6.13
	Normalised = (Vmeasure - Vcurrent)/(Vstimulation - Vcurrent)
Electrode Position	8	7	6	5	4	3	2	1
8	0.103296	0.109674	0.0940822	0.0921332	0.0930191	0.0923104	0.0937279	0.0942594
7	0.111623	0.102764	0.108965	0.109674	0.105599	0.0986889	0.0963855	0.0967399
6	0.124026	0.122608	0.136782	0.158044	0.131999	0.112863	0.10613	0.107193
5	0.127746	0.146882	0.217399	0.324238	0.213678	0.134302	0.116584	0.110206
4	0.131113	0.166371	0.332211	1	0.3354	0.16017	0.115698	0.109851
3	0.128278	0.147236	0.217222	0.327427	0.211375	0.136074	0.112332	0.109497
2	0.127746	0.126329	0.140503	0.16017	0.138377	0.118179	0.110737	0.108965
1	0.127569	0.111977	0.118001	0.121545	0.113395	0.111269	0.110028	0.108611

## Sheet: Patterned (14 Hours)
Measured Voltage Distribution - Patterned Hydrogel (After 14 Hours Use)
Vstimulation (V)	65.81
Vcurrent (V)	9.58
	Measured Voltage On Each Cathode = Vmeasure (V)
Electrode Position	8	7	6	5	4	3	2	1
8	12.47	12.55	12.5	13.04	13.21	13.35	13.31	13.37
7	12.57	12.77	13.32	13.39	13.43	13.53	13.49	13.52
6	12.61	13.16	13.83	14.47	14.29	14.01	13.74	13.65
5	12.71	13.44	16.12	19.67	16.71	14.72	14.16	13.95
4	12.73	13.59	19.67	65.81	20.35	15.01	14.22	14.23
3	12.64	13.46	16.01	19.7	16.91	14.81	14.21	14.11
2	12.58	13.3	13.97	14.64	14.69	14.21	14.05	14.1
1	12.56	12.97	13.45	13.51	13.69	13.76	13.94	13.93
	Vmeasure - Vcurrent
Electrode Position	8	7	6	5	4	3	2	1
8	2.89	2.97	2.92	3.46	3.63	3.77	3.73	3.79
7	2.99	3.19	3.74	3.81	3.85	3.95	3.91	3.94
6	3.03	3.58	4.25	4.89	4.71	4.43	4.16	4.07
5	3.13	3.86	6.54	10.09	7.13	5.14	4.58	4.37
4	3.15	4.01	10.09	56.23	10.77	5.43	4.64	4.65
3	3.06	3.88	6.43	10.12	7.33	5.23	4.63	4.53
2	3	3.72	4.39	5.06	5.11	4.63	4.47	4.52
1	2.98	3.39	3.87	3.93	4.11	4.18	4.36	4.35
	Normalised = (Vmeasure - Vcurrent)/(Vstimulation - Vcurrent)
Electrode Position	8	7	6	5	4	3	2	1
8	0.0513961	0.0528188	0.0519296	0.061533	0.0645563	0.0670461	0.0663347	0.0674017
7	0.0531745	0.0567313	0.0665125	0.0677574	0.0684688	0.0702472	0.0695358	0.0700694
6	0.0538858	0.0636671	0.0755824	0.0869643	0.0837631	0.0787836	0.0739819	0.0723813
5	0.0556642	0.0686466	0.116308	0.179442	0.126801	0.0914103	0.0814512	0.0777165
4	0.0560199	0.0713142	0.179442	1	0.191535	0.0965677	0.0825182	0.0826961
3	0.0544193	0.0690023	0.114352	0.179975	0.130357	0.0930108	0.0823404	0.080562
2	0.0533523	0.0661569	0.0780722	0.0899876	0.0908768	0.0823404	0.0794949	0.0803841
1	0.0529966	0.0602881	0.0688245	0.0698915	0.0730927	0.0743375	0.0775387	0.0773608
